# Supplementary material for: Directly observed therapy for HCV with glecaprevir/pibrentasvir alongside opioid substitution in people who inject drugs—First real world data from Austria
Source: PLoS One. 2020 Mar 10;15(3):e0229239. doi: 10.1371/journal.pone.0229239 (PMC7064180; doi:10.1371/journal.pone.0229239)
Supplement: S1 Dataset — (XLSX) [file pone.0229239.s001.xlsx]

## Sheet: Blatt1
Patient ID	HCV Genotype	HIV coinfection (y=yes/n=no)	Institution (WSP/Suchthilfe)	DOT (y=yes/n=no)	Own housing (y=yes/n=no)	Employed (y=yes/n=no)	Stable relationship (y=yes/n=no)	Imprisoned before (y=yes/n=no)	Sex (m=male/f=female)	Duration of therapy in weeks	Treatment regimen	Year of Baseline	Opioid substitution therapy (y=yes/n=no)	Transient Elastography (y=yes/n=no)	APRI-Score (y=yes/n=no)	Fibrosis stage (F0/F1; F2; F3; F4)	Ongoing injection drug use (y=yes/n=no)	Pretreatment (y=yes/n=no)	Outcome week 12 after end of treatment (SVR12=sustained virologic response; LTFU=lost to follow-up)	Follow-up (SVR12=sustained virologic response; LTFU=lost to follow-up)
1	3	n	WSP	n	y	y	n	n	f	8	G/P	2017	y	y	n	F2	n	n	LTFU	LTFU
2	1b	y	WSP	n	y	y	y	n	m	12	G/P	2017	y	y	n	F4	n	n	SVR12	SVR12
3	1a	n	WSP	n	y	y	y	n	m	8	G/P	2017	n	y	n	F0/F1	n	y	SVR12	SVR12
4	1b	n	WSP	n	y	?	y	n	m	8	G/P	2017	n	n	y	F0/F1	n	n	SVR12	SVR12
5	3a	n	WSP	n	n	n	n	n	m	8	G/P	2017	n	y	n	F0/F1	n	n	SVR12	SVR12
6	1a	n	WSP	n	y	y	y	n	m	12	G/P	2017	y	y	n	F3	n	n	SVR12	SVR12
7	3a	n	WSP	n	y	n	n	n	f	8	G/P	2017	n	y	n	F2	n	n	SVR12	SVR12
8	3	n	WSP	n	y	n	?	?	f	16	G/P	2017	n	y	n	F3	n	y	SVR12	SVR12
9	3a	n	WSP	n	n	n	n	n	m	8	G/P	2017	n	y	n	F3	n	n	SVR12	SVR12
10	1a	n	WSP	n	y	n	n	n	m	12	G/P	2017	n	y	n	F2	n	n	SVR12	SVR12
11	3	n	WSP	n	?	?	y	n	m	8	G/P	2017	n	n	y	F0/F1	n	n	SVR12	SVR12
12	1b	n	WSP	n	y	y	y	n	f	8	G/P	2017	n	n	y	F2	n	n	SVR12	SVR12
13	1b	n	WSP	n	y	y	y	n	f	8	G/P	2017	n	y	n	F0/F1	n	n	SVR12	SVR12
14	3	n	WSP	n	y	n	n	n	f	8	G/P	2017	n	y	n	F2	n	n	SVR12	SVR12
15	1a	n	WSP	n	y	n	y	n	m	8	G/P	2017	n	y	n	F0/F1	n	n	SVR12	SVR12
16	3	n	WSP	n	y	n	n	n	f	8	G/P	2018	n	y	n	F0/F1	n	n	SVR12	SVR12
17	3	n	WSP	n	n	y	n	n	f	8	G/P	2017	n	y	n	F0/F1	n	n	SVR12	SVR12
18	1b	y	WSP	n	y	n	y	n	m	8	G/P	2017	n	y	n	F2	n	n	SVR12	SVR12
19	3	n	WSP	n	n	y	y	n	m	8	G/P	2017	n	y	n	F0/F1	n	n	SVR12	SVR12
20	1a	n	WSP	n	y	n	n	n	f	8	G/P	2018	n	y	n	F0/F1	n	n	SVR12	SVR12
21	1b	n	WSP	n	y	y	y	n	f	8	G/P	2018	n	y	n	F0/F1	n	y	SVR12	SVR12
22	4	n	WSP	n	n	n	n	n	m	8	G/P	2017	n	y	n	F0/F1	n	n	SVR12	SVR12
23	3a	n	WSP	n	y	n	y	n	m	8	G/P	2018	n	y	n	F0/F1	n	n	SVR12	SVR12
24	1a	n	WSP	n	y	y	?	?	m	8	G/P	2018	y	n	y	F0/F1	n	n	SVR12	SVR12
25	3a	n	WSP	n	n	n	n	n	m	8	G/P	2018	n	y	n	F0/F1	n	n	SVR12	SVR12
26	1b	n	WSP	n	y	n	n	n	f	12	G/P	2018	n	y	n	F4	n	n	SVR12	SVR12
27	1b	n	WSP	n	y	y	y	n	f	8	G/P	2018	n	y	n	F0/F1	n	n	SVR12	SVR12
28	4	n	WSP	n	n	n	n	n	m	8	G/P	2018	n	y	n	F2	n	n	SVR12	SVR12
29	3	n	WSP	n	y	n	n	n	f	8	G/P	2018	n	y	n	F0/F1	n	n	SVR12	SVR12
30	3	n	WSP	n	n	n	y	n	f	8	G/P	2018	n	n	y	F4	n	n	SVR12	SVR12
31	3	n	WSP	n	y	n	n	n	m	12	G/P	2018	n	n	y	F2	n	n	Relapse	Relapse
32	1a	n	WSP	n	n	n	n	n	m	8	G/P	2018	y	y	n	F2	n	n	SVR12	SVR12
33	3	n	WSP	n	y	y	y	n	f	12	G/P	2018	n	y	n	F3	n	n	SVR12	SVR12
34	3	n	WSP	n	y	n	n	n	m	8	G/P	2018	n	y	n	F0/F1	n	n	SVR12	SVR12
35	3a	n	WSP	n	y	y	n	n	m	8	G/P	2018	y	y	n	F2	n	n	SVR12	SVR12
36	1a	n	WSP	n	y	n	y	n	f	8	G/P	2018	n	y	n	F2	n	n	SVR12	SVR12
37	1a	n	WSP	n	n	n	y	n	m	8	G/P	2018	n	y	n	F0/F1	n	n	SVR12	SVR12
38	1	n	WSP	n	y	y	y	y	m	8	G/P	2018	n	y	n	F2	n	n	SVR12	SVR12
39	1a	n	WSP	n	y	y	y	n	m	12	G/P	2018	n	y	n	F4	n	n	SVR12	SVR12
40	3	n	WSP	n	y	n	y	n	m	12	G/P	2018	y	y	n	F3	n	n	SVR12	SVR12
41	1a	n	WSP	n	y	n	y	n	m	8	G/P	2018	n	y	n	F0/F1	n	n	SVR12	SVR14
42	3	n	WSP	n	?	?	n	n	m	16	G/P	2018	n	n	y	F0/F1	n	n	SVR12	SVR12
43	1b	n	WSP	n	y	n	y	n	f	8	G/P	2018	n	y	n	F0/F1	n	n	SVR12	SVR12
44	3	n	WSP	n	y	y	y	n	f	16	G/P	2018	n	n	y	F0/F1	n	y	SVR12	SVR12
45	1a	n	WSP	n	y	n	n	n	f	8	G/P	2018	n	y	n	F0/F1	n	n	SVR12	SVR12
46	1a	n	WSP	n	y	n	y	n	f	8	G/P	2018	y	y	n	F0/F1	n	n	SVR12	SVR12
47	1a	n	WSP	n	y	n	n	?	m	8	G/P	2018	n	y	n	F0/F1	n	n	SVR12	SVR12
48	1a	n	WSP	n	y	n	y	n	m	8	G/P	2018	n	y	n	F2	n	n	SVR12	SVR12
49	3	n	WSP	n	y	y	y	n	f	8	G/P	2018	n	y	n	F0/F1	n	n	SVR12	SVR12
50	4	n	WSP	n	y	n	y	n	m	8	G/P	2018	n	y	n	F0/F1	n	n	SVR12	SVR12
51	1b	n	WSP	n	y	n	n	n	m	8	G/P	2018	n	y	n	F0/F1	n	n	SVR12	SVR12
52	1a	n	WSP	n	n	n	?	?	m	8	G/P	2018	y	y	n	F0/F1	n	n	SVR12	SVR12
53	1b	n	WSP	n	y	n	n	n	f	8	G/P	2018	n	y	n	F0/F1	n	n	SVR12	SVR12
54	1a	n	WSP	n	y	y	y	n	m	8	G/P	2018	y	y	n	F3	n	n	SVR12	SVR12
55	3	n	WSP	n	y	n	n	n	m	8	G/P	2018	n	y	n	F0/F1	n	n	SVR12	SVR12
56	3	n	WSP	n	y	n	n	n	m	8	G/P	2018	n	y	n	F0/F1	n	n	SVR12	SVR12
57	1a	n	WSP	n	y	n	n	n	m	8	G/P	2018	y	y	n	F3	n	n	SVR12	SVR12
58	3	n	WSP	n	y	n	n	n	m	8	G/P	2018	n	y	n	F0/F1	n	n	SVR12	SVR12
59	3	n	WSP	n	?	y	?	n	f	8	G/P	2018	n	y	n	F0/F1	n	n	SVR12	SVR12
60	4	n	WSP	n	y	n	y	n	m	8	G/P	2018	n	y	n	F0/F1	n	n	SVR12	SVR12
61	1b	n	WSP	n	y	n	y	n	f	8	G/P	2018	n	y	n	F0/F1	n	n	SVR12	SVR12
62	1b	n	WSP	n	y	n	y	?	f	12	G/P	2018	n	y	n	F2	n	n	SVR12	SVR12
63	1a	n	WSP	n	y	n	y	n	f	8	G/P	2018	n	y	n	F0/F1	n	n	SVR12	SVR12
64	3a	n	WSP	n	y	y	y	n	f	8	G/P	2018	n	y	n	F0/F1	n	n	SVR12	SVR12
65	1a	n	WSP	n	n	y	n	n	m	8	G/P	2018	n	y	n	F0/F1	n	n	SVR12	SVR12
66	1a	n	WSP	n	y	n	y	n	f	8	G/P	2018	n	y	n	F0/F1	n	n	SVR12	SVR12
67	1b	n	WSP	n	y	n	n	n	f	8	G/P	2018	n	y	n	F3	n	n	SVR12	SVR12
68	1b	n	WSP	n	?	y	?	?	f	8	G/P	2018	n	y	n	F2	n	n	SVR12	SVR12
69	3	n	Suchthilfe	y	n	n	n	y	m	8	G/P	2017	y	y	n	F2	y	n	SVR12	SVR32
70	1	n	Suchthilfe	y	y	n	y	y	f	12	G/P	2017	y	y	n	F2	y	n	SVR12	SVR25
71	3a	n	Suchthilfe	y	n	n	n	n	f	8	G/P	2017	y	y	n	F0/F1	y	n	SVR12	SVR47
72	1a	n	Suchthilfe	y	n	n	y	y	f	8	G/P	2017	y	y	n	F0/F1	y	n	SVR12	SVR12
73	1a	y	Suchthilfe	y	n	n	y	y	f	8	G/P	2017	y	y	n	F2	n	n	SVR12	SVR12
74	1a	n	Suchthilfe	y	n	n	n	y	m	8	G/P	2017	y	y	n	F2	y	n	SVR12	SVR63
75	3a	n	Suchthilfe	y	y	n	n	y	m	8	G/P	2017	y	y	n	F0/F1	y	n	SVR12	SVR12
76	3a	n	Suchthilfe	y	n	n	n	y	m	8	G/P	2017	y	y	n	F0/F1	y	n	SVR12	SVR47
77	1a	n	Suchthilfe	y	y	y	n	y	m	8	G/P	2017	y	y	n	F0/F1	y	n	SVR12	SVR45
78	3a	n	Suchthilfe	y	y	y	y	y	m	12	G/P	2017	y	y	n	F0/F1	n	n	SVR12	SVR63
79	3a	n	Suchthilfe	y	y	n	n	y	m	8	G/P	2017	y	y	n	F0/F1	y	n	SVR12	SVR27
80	3a	n	Suchthilfe	y	y	y	y	n	m	8	G/P	2017	y	y	n	F3	n	n	SVR12	SVR25
81	3a	n	Suchthilfe	y	y	n	n	n	m	8	G/P	2017	y	y	n	F0/F1	y	n	SVR12	SVR68
82	1a	n	Suchthilfe	y	n	n	n	y	m	12	G/P	2017	y	y	n	F4	y	n	SVR12	SVR63
83	3a	n	Suchthilfe	y	y	y	y	y	m	12	G/P	2017	y	y	n	F4	n	n	SVR12	SVR67
84	3	n	Suchthilfe	y	n	n	n	y	m	12	G/P	2017	y	y	n	F3	y	n	SVR12	SVR12
85	1a	n	Suchthilfe	y	y	n	n	n	m	8	G/P	2017	y	y	n	F0/F1	y	n	SVR12	SVR12
86	1a	n	Suchthilfe	y	n	n	n	y	m	12	G/P	2017	y	y	n	F3	y	n	SVR12	Reinfection
87	3	n	Suchthilfe	y	y	n	y	y	m	8	G/P	2018	y	y	n	F0/F1	y	n	SVR12	SVR24
88	1a	n	Suchthilfe	y	n	n	n	y	m	8	G/P	2018	y	y	n	F0/F1	y	n	Death	Death
89	1b	n	Suchthilfe	y	n	n	n	y	m	8	G/P	2018	y	y	n	F0/F1	y	n	LTFU	LTFU
90	3a	n	Suchthilfe	y	y	y	y	y	f	8	G/P	2018	y	y	n	F0/F1	y	n	SVR12	SVR35
91	1a	n	Suchthilfe	y	y	n	n	y	m	8	G/P	2018	y	y	n	F0/F1	y	n	SVR12	SVR17
92	1a	n	Suchthilfe	y	n	n	y	y	m	12	G/P	2018	y	n	y	F2	y	n	SVR12	SVR12
93	1a	n	Suchthilfe	y	y	n	n	n	m	8	G/P	2018	y	y	n	F0/F1	y	y	SVR12	SVR45
94	1a	n	Suchthilfe	y	n	y	n	n	m	12	G/P	2018	y	y	n	F3	y	n	SVR12	SVR28
95	1a	n	Suchthilfe	y	y	y	n	y	m	8	G/P	2018	y	y	n	F0/F1	n	n	SVR12	SVR24
96	1b	n	Suchthilfe	y	n	n	n	n	f	12	G/P	2018	y	y	n	F0/F1	n	y	SVR12	SVR25
97	3a	n	Suchthilfe	y	n	n	n	n	f	12	G/P	2018	y	y	n	F3	y	n	SVR12	SVR12
98	3	n	Suchthilfe	y	y	n	n	n	f	8	G/P	2018	y	y	n	F0/F1	y	n	SVR12	SVR64
99	3a	n	Suchthilfe	y	n	n	n	y	m	8	G/P	2018	y	y	n	F0/F1	y	n	SVR12	SVR62
100	3	n	Suchthilfe	y	n	n	y	y	m	12	G/P	2018	y	y	n	F3	n	n	SVR12	SVR12
101	3a	n	Suchthilfe	y	y	n	y	y	m	8	G/P	2018	y	y	n	F0/F1	n	n	SVR12	SVR47
102	1a	n	Suchthilfe	y	n	n	y	y	m	8	G/P	2018	y	y	n	F0/F1	y	n	SVR12	SVR14
103	3a	n	Suchthilfe	y	y	n	n	n	f	8	G/P	2018	y	y	n	F2	y	n	SVR12	SVR24
104	1a	n	Suchthilfe	y	y	n	y	y	f	8	G/P	2018	y	n	y	F0/F1	n	n	SVR12	SVR12
105	1b	n	Suchthilfe	y	y	n	y	n	m	8	G/P	2018	y	y	n	F2	y	y	SVR12	SVR12
106	1a	n	Suchthilfe	y	y	n	y	n	m	8	G/P	2018	y	y	n	F0/F1	n	y	SVR12	SVR12
107	1a	n	Suchthilfe	y	n	n	n	y	m	16	G/P	2018	y	y	n	F2	n	n	SVR12	SVR43
108	3a	n	Suchthilfe	y	n	n	y	y	m	8	G/P	2018	y	y	n	F0/F1	y	n	SVR12	SVR65
109	1a	n	Suchthilfe	y	n	n	n	y	m	8	G/P	2018	y	y	n	F0/F1	n	n	SVR12	SVR69
110	3a	n	Suchthilfe	y	y	n	n	y	m	12	G/P	2018	y	y	n	F0/F1	y	y	SVR12	SVR33
111	3	n	Suchthilfe	y	n	n	n	y	m	8	G/P	2018	y	y	n	F0/F1	y	n	SVR12	SVR51
112	1a	n	Suchthilfe	y	y	n	n	n	m	8	G/P	2018	y	y	n	F2	y	n	SVR12	SVR48
113	1a	n	Suchthilfe	y	y	y	y	n	f	8	G/P	2018	y	y	n	F0/F1	y	n	SVR12	SVR27
114	1a	n	Suchthilfe	y	y	n	y	y	f	8	G/P	2018	y	y	n	F0/F1	y	y	SVR12	SVR32
115	1b	n	Suchthilfe	y	y	n	n	n	m	8	G/P	2018	y	y	n	F2	y	n	SVR12	SVR12
116	3a	n	Suchthilfe	y	n	n	n	y	m	8	G/P	2018	y	y	n	F0/F1	y	n	Nonresponse	Nonresponse
117	4	n	Suchthilfe	y	n	n	n	n	m	8	G/P	2018	y	y	n	F2	y	n	SVR12	SVR24
118	1a	n	Suchthilfe	y	n	n	n	y	f	8	G/P	2018	y	y	n	F0/F1	y	n	SVR12	SVR12
119	3a	n	Suchthilfe	y	n	n	n	n	m	8	G/P	2018	y	y	n	F2	y	n	SVR12	SVR12
120	3a	n	Suchthilfe	y	n	n	y	n	f	8	G/P	2018	y	y	n	F2	n	n	SVR12	SVR62
121	1	n	Suchthilfe	y	n	n	n	n	m	8	G/P	2018	y	y	n	F0/F1	y	n	SVR12	SVR35
122	3a	n	Suchthilfe	y	n	n	n	y	f	12	G/P	2018	y	y	n	F2	y	n	LTFU	LTFU
123	3a	n	Suchthilfe	y	y	n	y	y	f	8	G/P	2018	y	y	n	F0/F1	y	n	SVR12	SVR49
124	3a	n	Suchthilfe	y	y	n	y	y	m	8	G/P	2018	y	y	n	F2	n	n	SVR12	SVR35
125	1a	n	Suchthilfe	y	y	n	n	n	m	8	G/P	2018	y	y	n	F0/F1	y	n	SVR12	SVR12
126	1a	n	Suchthilfe	y	n	n	n	y	m	8	G/P	2018	y	y	n	F0/F1	y	n	SVR12	SVR12
127	1a	n	Suchthilfe	y	n	y	y	n	m	8	G/P	2018	y	y	n	F0/F1	n	n	SVR12	SVR26
128	1a	n	Suchthilfe	y	y	n	y	y	m	8	G/P	2018	y	y	n	F0/F1	n	n	SVR12	SVR12
129	1a	n	Suchthilfe	y	y	y	y	y	m	12	G/P	2017	y	y	n	F0/F1	y	n	SVR12	SVR29
130	1a	n	Suchthilfe	y	n	n	n	y	m	8	G/P	2018	y	y	n	F2	n	n	SVR12	SVR31
131	3a	n	Suchthilfe	y	n	n	n	y	f	8	G/P	2018	y	y	n	F0/F1	n	n	SVR12	SVR12
132	2	n	Suchthilfe	y	y	n	y	n	m	8	G/P	2018	y	y	n	F0/F1	n	n	SVR12	SVR12
133	1a	n	Suchthilfe	y	y	n	y	y	f	8	G/P	2018	y	y	n	F0/F1	j	n	SVR12	SVR19
134	1a	n	Suchthilfe	y	n	n	n	n	m	8	G/P	2018	y	y	n	F2	n	n	SVR12	SVR33
135	3a	n	Suchthilfe	y	n	n	n	y	m	8	G/P	2018	y	y	n	F0/F1	y	n	SVR12	SVR24
136	1a	n	Suchthilfe	y	n	n	n	n	f	8	G/P	2018	y	y	n	F0/F1	n	n	SVR12	SVR12
137	1a	n	Suchthilfe	y	y	n	y	n	f	8	G/P	2018	y	y	n	F0/F1	n	n	SVR12	SVR12
138	1a	n	Suchthilfe	y	n	n	n	y	m	12	G/P	2018	y	y	n	F2	y	n	SVR12	SVR26
139	1a	n	Suchthilfe	y	n	n	n	y	m	8	G/P	2018	y	y	n	F0/F1	n	n	SVR12	SVR12
140	1a	n	Suchthilfe	y	y	n	n	y	m	12	G/P	2018	y	y	n	F3	y	n	SVR12	SVR35
141	1b	n	WSP	n	y	n	n	n	f	8	G/P	2018	n	y	n	F0/F1	n	n	SVR12	SVR12
142	1b	n	WSP	n	y	n	y	n	f	8	G/P	2018	n	y	n	F0/F1	n	n	SVR12	SVR12
143	1a	n	WSP	n	y	n	y	?	m	8	G/P	2018	n	y	n	F0/F1	n	n	SVR12	SVR12
144	?	n	Suchthilfe	y	n	n	y	y	f	8	G/P	2018	y	y	n	F2	y	n	SVR12	SVR13
145	1b	y	Suchthilfe	y	y	n	y	y	f	12	G/P	2018	y	y	n	F0/F1	n	n	SVR12	SVR26
